# Supplementary material for: Polyion Hydrogels of Polymeric and Nanofibrous Carboxymethyl Cellulose and Chitosan: Mechanical Characteristics and Potential Use in Environmental Remediation
Source: Gels. 2024 Sep 23;10(9):604. doi: 10.3390/gels10090604 (PMC11431401; doi:10.3390/gels10090604)
Supplement: Supplementary file 1 [file gels-10-00604-s001.zip]

Archive with 1 entries (1 files):
- gels-3159319-supplementary.pdf
